# Supplementary material for: Cyclodextrin Counteracts Coxsackievirus-Induced Cardiac Damage by Protecting Desmosome Integrity and Suppressing Proinflammatory Cytokine Expression
Source: Microorganisms. 2025 Oct 2;13(10):2294. doi: 10.3390/microorganisms13102294 (PMC12566390; doi:10.3390/microorganisms13102294)
Supplement: Supplementary file 1 [file microorganisms-13-02294-s001.zip]

Archive with 1 entries (1 files):
- microorganisms-3875416-supplementary.pdf
